# Supplementary material for: Deep Learning Can Differentiate IDH-Mutant from IDH-Wild GBM
Source: J Pers Med. 2021 Apr 9;11(4):290. doi: 10.3390/jpm11040290 (PMC8069494; doi:10.3390/jpm11040290)
Supplement: Supplementary file 1 [file jpm-11-00290-s001.zip]

Archive with 16 entries (16 files):
- Captures.docx
- __MACOSX/._Captures.docx
- Figure_1.tif
- __MACOSX/._Figure_1.tif
- Figure_2.tif
- __MACOSX/._Figure_2.tif
- Figure_3.tif
- __MACOSX/._Figure_3.tif
- Figure_4.tif
- __MACOSX/._Figure_4.tif
- Figure_5.tif
- __MACOSX/._Figure_5.tif
- Figure_6.tif
- __MACOSX/._Figure_6.tif
- supp_tables.docx
- __MACOSX/._supp_tables.docx
